# Supplementary material for: Academic competition-based learning cultivates scientific literacy to promote professional competitiveness in medical undergraduates
Source: Front Public Health. 2025 Jul 3;13:1590832. doi: 10.3389/fpubh.2025.1590832 (PMC12267259; doi:10.3389/fpubh.2025.1590832)
Supplement: Supplementary file 2 [file Table_1.xlsx]

## Sheet: Published Articles
Order	Article title	Journal	Role of students participated in the iGEM competition
1	Development and evaluation of an efficient heterologous gene knock-in reporter system in Lactococcus lactis	Microb Cell Fact. 2017; 16(1): 154	First author
2	MeCP2 Deficiency in Neuroglia: New Progress in the Pathogenesis of Rett Syndrome	Front Mol Neurosci. 2017;10:316	First author
3	Notch Signaling in Endothelial Cells: Is It the Therapeutic Target for Vascular Neointimal Hyperplasia?	Int J Mol Sci. 2017;18(8):1615	First author
4	Brain REST/NRSF Is Not Only a Silent Repressor but Also an Active Protector	Mol Neurobiol. 2017;54(1):541-550.	Co-author
5	Letrozole regulates actin cytoskeleton polymerization dynamics in a SRC-1 dependent manner in the hippocampus of mice	J Steroid Biochem Mol Biol. 2017:167:86-97	Co-first author
6	NRSF/REST levels are decreased in cholangiocellular carcinoma but not hepatocellular carcinoma compared with normal liver tissues: A tissue microarray study	Oncol Lett. 2018;15(5):6592-6598	First author
7	Imbalanced expression pattern of steroid receptor coactivator-1 and -3 in liver cancer compared with normal liver: An immunohistochemical study with tissue microarray	Oncol Lett. 2018;16(5):6339-6348	Co-author
8	Integrin β3 Mediates the Endothelial-to-Mesenchymal Transition via the Notch Pathway	Cell Physiol Biochem. 2018;49(3):985	Co-author
9	A novel cell-cell communication mechanism in the nervous system: exosomes	J Neurosci Res. 2018;96(1):45-52	First author
10	Bioinformatics Genes and Pathway Analysis for Chronic Neuropathic Pain after Spinal Cord Injury	Biomed Res Int. 2017:2017:6423021	First author
11	The role of the miR-17-92 cluster in neurogenesis and angiogenesis in the central nervous system of adults	J Neurosci Res. 2017;95(8):1574-1581	Co-author
12	Nanocrystallized Oleanolic Acid Better Inhibits Proliferation, Migration and Invasion in Intracranial Glioma via Caspase-3 Pathway	J Cancer. 2020;11(7):1949-1958	First author
13	Comparative expression analysis of TEADs and their splice variants in mouse embryonic stem cells	Gene Expr Patterns. 2023;47:119302	Co-first author
14	Genetic diversity and persistent transmission of norovirus in Shenzhen, China, 2016-2018.	J Infect. 2022;84(5):e89-e91	Co-author
15	Expression levels and activation status of Yap splicing isoforms determine self-renewal and differentiation potential of embryonic stem cells	Stem Cells. 2021;39(9):1178-1191	Co-author
16	Identification and functional comparison of Bcl2 splicing isoforms in mouse embryonic stem cells	Biochem Biophys Res Commun. 2020;524(2):502-509	Co-first author
17	Prediction of Multiple Organ Failure Complicated by Moderately Severe or Severe Acute Pancreatitis Based on Machine Learning: A Multicenter Cohort Study	Mediators of inflammation. 2021;5525118	Co-author
18	Pluripotency-State-Dependent Role of Dax1 in Embryonic Stem Cells Self-Renewal	Stem Cells Int. 2021;2021:5522723	Co-author
19	Adipocytic Glutamine Synthetase Upregulation via Altered Histone Methylation Promotes 5FU Chemoresistance in Peritoneal Carcinomatosis of Colorectal Cancer	Front Oncol. 2021;11:748730	Co-author
