# Supplementary material for: Academic competition-based learning cultivates scientific literacy to promote professional competitiveness in medical undergraduates
Source: Front Public Health. 2025 Jul 3;13:1590832. doi: 10.3389/fpubh.2025.1590832 (PMC12267259; doi:10.3389/fpubh.2025.1590832)
Supplement: Supplementary file 3 [file Table_2.xlsx]

## Sheet: Sheet1
Order	Name of competition	Organizer and website	Time interval	Aims of the competition
1	China International College Students'Innovation Competition （also named “Internet+” Innovation and Entrepreneurship Competition）	the Ministry of Education of China https://cy.ncss.cn	once a year	The competition improve students' innovative spirit, consciousness and ability, and form a new quality standard for talent training.
2	National Undergraduate Life Science Competition	National College Student Life Science Competition Committee https://culsc.cn/#/Home	once a year	The competition is divided into scientific exploration competition and innovation and entrepreneurship competition, with the goal of cultivating innovative consciousness, practical ability, and team spirit, broadening scientific horizons,promoting the reform of life science teaching, and improving the quality of talent cultivation
3	National Forum for undergraduate on Innovation research and Experimental Design Competition	Basic medicine group, National Experimental Teaching Demonstration Center of colleges and universities www.jcyxds.com	once a year	Strengthening the training of innovative scientific research thinking and experimental skills for college students, promoting the reform of talent cultivation mode, the core of which is to cultivate a group of talents with innovative consciousness and ability.
4	National Clinical Skills Competition	the Research Center of Clinical Medical Education of the Ministry of Education (RCCME)	once a year	Cultivating clinical thinking, medical technology skills and teamwork ability
5	“Challenge Cup” National Undergraduate Extracurricular Academic Science and Technological Works Competition	The Central Committee of the Communist Young League, the china association for science and technology, Ministry of Education of China www.tiaozhanbei.net	once every two years	The "Challenge Cup" competition has two parallel projects, one is Chinese college students' Entrepreneurship plan competition, and the other is National College Students' extracurricular academic and technological works competition.the aim is to cultivate innovation and entrepreneurship awareness and cultivate high-quality talents
